# Supplementary material for: Vibrio cholerae O139 genomes provide a clue to why it may have failed to usher in the eighth cholera pandemic
Source: Nat Commun. 2022 Jul 5;13:3864. doi: 10.1038/s41467-022-31391-4 (PMC9256687; doi:10.1038/s41467-022-31391-4)
Supplement: Supplementary file 4 — Supplementary Data 1 [file 41467_2022_31391_MOESM4_ESM.xlsx]

## Sheet: O1+O139
Supplementary Data File: Accession IDs of Vibrio cholerae genomes used in this study
ACCESSION	Strain_ID's	O1-Wave	O1/O139	Isolation_place	Isolation_year	Reference	Continent
M010	M010	NA	O139	India	1992	Chun et al. PNAS 2009	Asia
ERR568415	Case_11	NA	O139	Bangladesh	2002	Chowdhury et al., 2015, PLoS NTD	Asia
ERR568416	Case_12	NA	O139	Bangladesh	2002	Chowdhury et al., 2015, PLoS NTD	Asia
ERR568413	Case_09	NA	O139	Bangladesh	2002	Chowdhury et al., 2015, PLoS NTD	Asia
ERR568414	Case_10	NA	O139	Bangladesh	2002	Chowdhury et al., 2015, PLoS NTD	Asia
ERR568409	Case_05	NA	O139	Bangladesh	1993	Chowdhury et al., 2015, PLoS NTD	Asia
ERR568411	Case_07	NA	O139	Bangladesh	1993	Chowdhury et al., 2015, PLoS NTD	Asia
ERR568412	Case_08	NA	O139	Bangladesh	1993	Chowdhury et al., 2015, PLoS NTD	Asia
ERR568410	Case_06	NA	O139	Bangladesh	1993	Chowdhury et al., 2015, PLoS NTD	Asia
ERR1485273	5697_3_430	NA	O139	Thailand	1995	Siriphap et al., 2017, PLoS ONE	South east Asia
ERR1485277	4610_3_404	NA	O139	Thailand	1995	Siriphap et al., 2017, PLoS ONE	South east Asia
ERR1485297	22138	NA	O139	Thailand	1994	Siriphap et al., 2017, PLoS ONE	South east Asia
ERR1485285	5000_3_416	NA	O139	Thailand	1995	Siriphap et al., 2017, PLoS ONE	South east Asia
ERR1485281	7307_3_440	NA	O139	Thailand	1995	Siriphap et al., 2017, PLoS ONE	South east Asia
ERR1485279	6668_3_432	NA	O139	Thailand	1995	Siriphap et al., 2017, PLoS ONE	South east Asia
ERR1485275	5114_3_451	NA	O139	Thailand	1995	Siriphap et al., 2017, PLoS ONE	South east Asia
ERR1485283	6225_3_425	NA	O139	Thailand	1995	Siriphap et al., 2017, PLoS ONE	South east Asia
ERR1485287	5457_3_412	NA	O139	Thailand	1995	Siriphap et al., 2017, PLoS ONE	South east Asia
ERR1485293	22136	NA	O139	Thailand	1994	Siriphap et al., 2017, PLoS ONE	South east Asia
ERR1485295	22137	NA	O139	Thailand	1994	Siriphap et al., 2017, PLoS ONE	South east Asia
ERR1485291	22135	NA	O139	Thailand	1994	Siriphap et al., 2017, PLoS ONE	South east Asia
SRR7062531	NA	NA	O139	No data	Archived sample	Unknown	NA
ERR2668651	21	NA	O139	India	2001	This Study	Asia
ERR2668650	37	NA	O139	India	2001	This Study	Asia
ERR2668641	46	NA	O139	India	2001	This Study	Asia
ERR2668642	103	NA	O139	India	2001	This Study	Asia
ERR2668706	891	NA	O139	India	NA	This Study	Asia
ERR2668705	934	NA	O139	India	NA	This Study	Asia
ERR2668649	3705	NA	O139	India	2004	This Study	Asia
ERR2668638	3710	NA	O139	India	2004	This Study	Asia
ERR2668640	3711	NA	O139	India	2004	This Study	Asia
ERR2668645	3712	NA	O139	India	2004	This Study	Asia
ERR2668639	3736	NA	O139	India	2004	This Study	Asia
ERR2668648	3784	NA	O139	India	2004	This Study	Asia
ERR2668647	3791	NA	O139	India	2004	This Study	Asia
ERR2668644	3795	NA	O139	India	2004	This Study	Asia
ERR2668646	3799	NA	O139	India	2004	This Study	Asia
ERR2668643	3848	NA	O139	India	2004	This Study	Asia
ERR2748184	AM_17	NA	O139	India	1995	This Study	Asia
ERR2748088	AM_205	NA	O139	India	1996	This Study	Asia
ERR2748081	AM_206	NA	O139	India	1996	This Study	Asia
ERR2748179	AM_21	NA	O139	India	1995	This Study	Asia
ERR2748082	AM_217	NA	O139	India	1996	This Study	Asia
ERR2748185	AM_22	NA	O139	India	1995	This Study	Asia
ERR2748075	AM_221	NA	O139	India	1996	This Study	Asia
ERR2748084	AM_231	NA	O139	India	1996	This Study	Asia
ERR2748235	AM_233	NA	O139	India	1996	This Study	Asia
ERR2748073	AM_236	NA	O139	India	1996	This Study	Asia
ERR2748087	AM_238	NA	O139	India	1996	This Study	Asia
ERR2748076	AM_239	NA	O139	India	1996	This Study	Asia
ERR2748079	AM_240	NA	O139	India	1996	This Study	Asia
ERR2748078	AM_241	NA	O139	India	1996	This Study	Asia
ERR2748086	AM_243	NA	O139	India	1996	This Study	Asia
ERR2748089	AM_244	NA	O139	India	1996	This Study	Asia
ERR2748080	AM_245	NA	O139	India	1996	This Study	Asia
ERR2748077	AM_246	NA	O139	India	1996	This Study	Asia
ERR2748083	AM_247	NA	O139	India	1996	This Study	Asia
ERR2748111	AM_255	NA	O139	India	1996	This Study	Asia
ERR2748085	AM_256	NA	O139	India	1996	This Study	Asia
ERR2748074	AM_257	NA	O139	India	1996	This Study	Asia
ERR2748107	AM_260	NA	O139	India	1997	This Study	Asia
ERR2748164	AM_263	NA	O139	India	1997	This Study	Asia
ERR2748162	AM_267	NA	O139	India	1997	This Study	Asia
ERR2748169	AM_268	NA	O139	India	1997	This Study	Asia
ERR2748151	AM_269	NA	O139	India	1997	This Study	Asia
ERR2748163	AM_272	NA	O139	India	1997	This Study	Asia
ERR2748166	AM_273	NA	O139	India	1997	This Study	Asia
ERR2748168	AM_274	NA	O139	India	1997	This Study	Asia
ERR2748152	AM_276	NA	O139	India	1997	This Study	Asia
ERR2748156	AM_277	NA	O139	India	1997	This Study	Asia
ERR2748101	AM_278	NA	O139	India	1997	This Study	Asia
ERR2748104	AM_279	NA	O139	India	1997	This Study	Asia
ERR2748180	AM_28	NA	O139	India	1995	This Study	Asia
ERR2748170	AM_282	NA	O139	India	1997	This Study	Asia
ERR2748161	AM_285	NA	O139	India	1997	This Study	Asia
ERR2748092	AM_288	NA	O139	India	1997	This Study	Asia
ERR2748160	AM_290	NA	O139	India	1997	This Study	Asia
ERR2748095	AM_291	NA	O139	India	1997	This Study	Asia
ERR2748109	AM_292	NA	O139	India	1997	This Study	Asia
ERR2748094	AM_294	NA	O139	India	1997	This Study	Asia
ERR2748154	AM_295	NA	O139	India	1997	This Study	Asia
ERR2748096	AM_296	NA	O139	India	1997	This Study	Asia
ERR2748167	AM_298	NA	O139	India	1997	This Study	Asia
ERR2748091	AM_299	NA	O139	India	1997	This Study	Asia
ERR2748103	AM_300	NA	O139	India	1997	This Study	Asia
ERR2748105	AM_301	NA	O139	India	1997	This Study	Asia
ERR2748159	AM_304	NA	O139	India	1997	This Study	Asia
ERR2748171	AM_306	NA	O139	India	1997	This Study	Asia
ERR2748102	AM_308	NA	O139	India	1997	This Study	Asia
ERR2748153	AM_310	NA	O139	India	1997	This Study	Asia
ERR2748093	AM_311	NA	O139	India	1997	This Study	Asia
ERR2748155	AM_319	NA	O139	India	1997	This Study	Asia
ERR2748098	AM_320	NA	O139	India	1997	This Study	Asia
ERR2748099	AM_322	NA	O139	India	1997	This Study	Asia
ERR2748108	AM_324	NA	O139	India	1997	This Study	Asia
ERR2748097	AM_330	NA	O139	India	1997	This Study	Asia
ERR2748090	AM_333	NA	O139	India	1997	This Study	Asia
ERR2748100	AM_334	NA	O139	India	1997	This Study	Asia
ERR2748110	AM_335	NA	O139	India	1997	This Study	Asia
ERR2748106	AM_336	NA	O139	India	1997	This Study	Asia
ERR2748150	AM_338	NA	O139	India	1997	This Study	Asia
ERR2748165	AM_348	NA	O139	India	1997	This Study	Asia
ERR2748158	AM_354	NA	O139	India	1997	This Study	Asia
ERR2748157	AM_355	NA	O139	India	1997	This Study	Asia
ERR2748174	AM_54	NA	O139	India	1995	This Study	Asia
ERR2748182	AM_55	NA	O139	India	1995	This Study	Asia
ERR2748175	AM_56	NA	O139	India	1995	This Study	Asia
ERR2748186	AM_64	NA	O139	India	1995	This Study	Asia
ERR2748173	AM_66	NA	O139	India	1995	This Study	Asia
ERR2748178	AM_67	NA	O139	India	1995	This Study	Asia
ERR2748172	AM_73	NA	O139	India	1995	This Study	Asia
ERR2748177	AM_75	NA	O139	India	1995	This Study	Asia
ERR2748176	AM_76	NA	O139	India	1995	This Study	Asia
ERR2748183	AM_77	NA	O139	India	1995	This Study	Asia
ERR2748181	AM_9	NA	O139	India	1995	This Study	Asia
ERR2748188	AS_11	NA	O139	India	1995	This Study	Asia
ERR2748142	AS_13	NA	O139	India	1995	This Study	Asia
ERR2748144	AS_18	NA	O139	India	1995	This Study	Asia
ERR2748143	AS_31	NA	O139	India	1995	This Study	Asia
ERR2668655	AV_135	NA	O139	India	NA	This Study	Asia
ERR2668653	AV_232	NA	O139	India	NA	This Study	Asia
ERR2668658	AV_234	NA	O139	India	NA	This Study	Asia
ERR2668656	AV_243	NA	O139	India	NA	This Study	Asia
ERR2668661	AV_247	NA	O139	India	NA	This Study	Asia
ERR2668659	AV_248	NA	O139	India	NA	This Study	Asia
ERR2668654	AV_249_1	NA	O139	India	NA	This Study	Asia
ERR2668660	AV_249_2	NA	O139	India	NA	This Study	Asia
ERR2668652	AV_263	NA	O139	India	NA	This Study	Asia
ERR2668662	AV_279	NA	O139	India	NA	This Study	Asia
ERR2668657	AV_4	NA	O139	India	NA	This Study	Asia
ERR2748140	CO_1003	NA	O139	India	1995	This Study	Asia
ERR2748141	CO_1005	NA	O139	India	1995	This Study	Asia
ERR2748137	CO_1012	NA	O139	India	1995	This Study	Asia
ERR2748145	CO_1050	NA	O139	India	1995	This Study	Asia
ERR2748146	CO_1074	NA	O139	India	1995	This Study	Asia
ERR2748134	CO_1083	NA	O139	India	1995	This Study	Asia
ERR2748147	CO_1085	NA	O139	India	1995	This Study	Asia
ERR2748138	CO_1093	NA	O139	India	1995	This Study	Asia
ERR2748148	CO_1095	NA	O139	India	1995	This Study	Asia
ERR2748135	CO_1097	NA	O139	India	1995	This Study	Asia
ERR2748117	CO_190	NA	O139	India	1993	This Study	Asia
ERR2748120	CO_215	NA	O139	India	1993	This Study	Asia
ERR2748121	CO_284	NA	O139	India	1993	This Study	Asia
ERR2748113	CO_285	NA	O139	India	1993	This Study	Asia
ERR2748112	CO_288	NA	O139	India	1993	This Study	Asia
ERR2748122	CO_292	NA	O139	India	1993	This Study	Asia
ERR2748127	CO_30	NA	O139	India	1993	This Study	Asia
ERR2748115	CO_306	NA	O139	India	1993	This Study	Asia
ERR2748114	CO_318	NA	O139	India	1993	This Study	Asia
ERR2748123	CO_32	NA	O139	India	1993	This Study	Asia
ERR2748116	CO_322	NA	O139	India	1993	This Study	Asia
ERR2748118	CO_386	NA	O139	India	1993	This Study	Asia
ERR2748128	CO_43	NA	O139	India	1993	This Study	Asia
ERR2748125	CO_434	NA	O139	India	1993	This Study	Asia
ERR2748126	CO_46	NA	O139	India	1993	This Study	Asia
ERR2748149	CO_866	NA	O139	India	1995	This Study	Asia
ERR2748139	CO_988	NA	O139	India	1995	This Study	Asia
ERR2748136	CO_994	NA	O139	India	1995	This Study	Asia
ERR2668607	CRC_133	NA	O139	India	2000	This Study	Asia
ERR2668610	CRC_184	NA	O139	India	2000	This Study	Asia
ERR2668611	CRC_212	NA	O139	India	2000	This Study	Asia
ERR2668608	CRC_221	NA	O139	India	2000	This Study	Asia
ERR2668612	CRC_228	NA	O139	India	2000	This Study	Asia
ERR2668613	CRC_262	NA	O139	India	2000	This Study	Asia
ERR2668609	CRC_267	NA	O139	India	2000	This Study	Asia
ERS1983670	FC1105_2	NA	O139	India	2003	This Study	Asia
ERS1983666	FC1183	NA	O139	India	2002	This Study	Asia
ERS1983665	FC1225_2	NA	O139	India	2001	This Study	Asia
ERS1983669	FC1341_2	NA	O139	India	2002	This Study	Asia
ERS1983659	FC1365	NA	O139	India	2000	This Study	Asia
ERS1983661	FC1384_2	NA	O139	India	2000	This Study	Asia
ERS1983656	FC1459	NA	O139	India	1998	This Study	Asia
ERS1983667	FC1615	NA	O139	India	2002	This Study	Asia
ERS1983651	FC1817_2	NA	O139	India	1994	This Study	Asia
ERS1983652	FC1817_3	NA	O139	India	1995	This Study	Asia
ERS1983630	FC1877_2	NA	O139	India	1995	This Study	Asia
ERS1983662	FC2029	NA	O139	India	2001	This Study	Asia
ERS1983655	FC2271_2	NA	O139	India	1997	This Study	Asia
ERS1983657	FC2273_2	NA	O139	India	1998	This Study	Asia
ERS1983653	FC3611_A	NA	O139	India	1997	This Study	Asia
ERS1983658	FC3611_B	NA	O139	India	1999	This Study	Asia
ERS1983654	FC608	NA	O139	India	1997	This Study	Asia
ERS1983660	FC952	NA	O139	India	2000	This Study	Asia
ERR2668619	GB_1782	NA	O139	India	2002	This Study	Asia
ERR2668622	H_05734	NA	O139	India	2002	This Study	Asia
ERR2748216	H_05755	NA	O139	India	2002	This Study	Asia
ERR2668627	H_05781	NA	O139	India	2002	This Study	Asia
ERR2668624	H_05812	NA	O139	India	2002	This Study	Asia
ERR2748215	H_06880	NA	O139	India	2002	This Study	Asia
ERR2668620	H_07598_1	NA	O139	India	2002	This Study	Asia
ERR2748221	H_07598_2	NA	O139	India	2002	This Study	Asia
ERR2748234	H_10977	NA	O139	India	2002	This Study	Asia
ERR2748222	H_11193	NA	O139	India	2002	This Study	Asia
ERR2748218	H_14205	NA	O139	India	2002	This Study	Asia
ERR2748233	H_15044	NA	O139	India	2002	This Study	Asia
ERR2748220	H_15653	NA	O139	India	2002	This Study	Asia
ERR2748217	H_16382	NA	O139	India	2002	This Study	Asia
ERR2748214	H_17913	NA	O139	India	2002	This Study	Asia
ERR2668618	H_21043	NA	O139	India	2002	This Study	Asia
ERR2668628	H_22942	NA	O139	India	2002	This Study	Asia
ERR2748219	H_8252	NA	O139	India	2002	This Study	Asia
ERR2748132	IDH_00502	NA	O139	India	2008	This Study	Asia
ERR2748131	IDH_02075	NA	O139	India	2009	This Study	Asia
ERR2748130	IDH_05754	NA	O139	India	2015	This Study	Asia
ERR2748133	IDH_05755	NA	O139	India	2015	This Study	Asia
ERR2668690	MDO_140	NA	O139	India	1993	This Study	Asia
ERR2668689	MDO_166	NA	O139	India	1993	This Study	Asia
ERR2668679	MDO_167	NA	O139	India	1993	This Study	Asia
ERR2668680	MDO_168	NA	O139	India	1993	This Study	Asia
ERR2668687	MDO_173	NA	O139	India	1993	This Study	Asia
ERR2668694	MDO_176	NA	O139	India	1993	This Study	Asia
ERR2668677	MDO_186	NA	O139	India	1993	This Study	Asia
ERR2668674	MDO_187	NA	O139	India	1993	This Study	Asia
ERR2668683	MDO_189	NA	O139	India	1993	This Study	Asia
ERR2668691	MDO_190	NA	O139	India	1993	This Study	Asia
ERR2668682	MDO_195	NA	O139	India	1993	This Study	Asia
ERR2668686	MDO_196	NA	O139	India	1993	This Study	Asia
ERR2668685	MDO_198	NA	O139	India	1993	This Study	Asia
ERR2668681	MDO_199	NA	O139	India	1993	This Study	Asia
ERR2668675	MDO_201	NA	O139	India	1993	This Study	Asia
ERR2668678	MDO_203	NA	O139	India	1993	This Study	Asia
ERR2668676	MDO_204	NA	O139	India	1993	This Study	Asia
ERR2668695	MDO_205	NA	O139	India	1993	This Study	Asia
ERR2668688	MDO_206	NA	O139	India	1993	This Study	Asia
ERR2668697	MDO_210	NA	O139	India	1993	This Study	Asia
ERR2668696	MDO_218	NA	O139	India	1993	This Study	Asia
ERR2668698	MDO_4	NA	O139	India	1993	This Study	Asia
ERR2668684	MDO_487	NA	O139	India	1994	This Study	Asia
ERR2668693	MDO_78	NA	O139	India	1993	This Study	Asia
ERR2668692	MDO_82	NA	O139	India	1993	This Study	Asia
ERR2668668	MO_10	NA	O139	India	1992	This Study	Asia
ERR2668673	MO_1947	NA	O139	India	1994	This Study	Asia
ERR2668672	MO_1972	NA	O139	India	1994	This Study	Asia
ERR2668671	MO_292	NA	O139	India	1994	This Study	Asia
ERR2668667	MO_374	NA	O139	India	1993	This Study	Asia
ERR2668664	MO_375	NA	O139	India	1993	This Study	Asia
ERR2668665	MO_377	NA	O139	India	1993	This Study	Asia
ERR2668666	MO_383	NA	O139	India	1993	This Study	Asia
ERR2668670	MO_488	NA	O139	India	1994	This Study	Asia
ERR2668663	MO_494	NA	O139	India	1994	This Study	Asia
ERR2668669	MO_503	NA	O139	India	1994	This Study	Asia
ERR2668735	NPO_266	NA	O139	India	1993	This Study	Asia
ERR2668733	NPO_269	NA	O139	India	1993	This Study	Asia
ERR2668736	NPO_270	NA	O139	India	1993	This Study	Asia
ERR2668738	NPO_271	NA	O139	India	1993	This Study	Asia
ERR2668734	NPO_272	NA	O139	India	1993	This Study	Asia
ERR2668737	NPO_31	NA	O139	India	1993	This Study	Asia
ERR2668732	NPO_537	NA	O139	India	1994	This Study	Asia
ERR2668731	NPO_538	NA	O139	India	1994	This Study	Asia
ERR2668730	NPO_542	NA	O139	India	1994	This Study	Asia
ERR2668729	NPO_543	NA	O139	India	1994	This Study	Asia
ERR2668728	NPO_545	NA	O139	India	1994	This Study	Asia
ERR2668719	NPO_547	NA	O139	India	1994	This Study	Asia
ERR2668724	NPO_548	NA	O139	India	1994	This Study	Asia
ERR2668714	NPO_551	NA	O139	India	1994	This Study	Asia
ERR2668725	NPO_553	NA	O139	India	1994	This Study	Asia
ERR2668713	NPO_558	NA	O139	India	1994	This Study	Asia
ERR2668712	NPO_559	NA	O139	India	1994	This Study	Asia
ERR2668717	NPO_560	NA	O139	India	1994	This Study	Asia
ERR2668715	NPO_562	NA	O139	India	1994	This Study	Asia
ERR2668723	NPO_565	NA	O139	India	1994	This Study	Asia
ERR2668708	NPO_570	NA	O139	India	1994	This Study	Asia
ERR2668716	NPO_571	NA	O139	India	1994	This Study	Asia
ERR2668718	NPO_574	NA	O139	India	1994	This Study	Asia
ERR2668726	NPO_575	NA	O139	India	1994	This Study	Asia
ERR2668709	NPO_576	NA	O139	India	1994	This Study	Asia
ERR2668711	NPO_577	NA	O139	India	1994	This Study	Asia
ERR2668722	NPO_578	NA	O139	India	1994	This Study	Asia
ERR2668710	NPO_583	NA	O139	India	1994	This Study	Asia
ERR2668721	NPO_585	NA	O139	India	1994	This Study	Asia
ERR2668720	NPO_586	NA	O139	India	1994	This Study	Asia
ERR2748230	NT_3478	NA	O139	India	1999	This Study	Asia
ERR2748228	NT_3612	NA	O139	India	1999	This Study	Asia
ERR2748231	NT_3627	NA	O139	India	1999	This Study	Asia
ERR2668621	NT_4326	NA	O139	India	2002	This Study	Asia
ERR2668617	NT_4330	NA	O139	India	2002	This Study	Asia
ERR2668630	NT_4334	NA	O139	India	2002	This Study	Asia
ERR2668632	NT_4335	NA	O139	India	2002	This Study	Asia
ERR2668626	NT_4350	NA	O139	India	2002	This Study	Asia
ERR2668614	NT_4351	NA	O139	India	2002	This Study	Asia
ERR2748224	NT_4362	NA	O139	India	2002	This Study	Asia
ERR2668631	NT_4368	NA	O139	India	2002	This Study	Asia
ERR2748229	NT_4368_2	NA	O139	India	2002	This Study	Asia
ERR2668623	NT_4371	NA	O139	India	2002	This Study	Asia
ERR2668625	NT_4372	NA	O139	India	2002	This Study	Asia
ERR2748226	NT_4373	NA	O139	India	2002	This Study	Asia
ERR2748227	NT_4384	NA	O139	India	2002	This Study	Asia
ERR2748223	NT_4404	NA	O139	India	2002	This Study	Asia
ERR2748225	NT_4406	NA	O139	India	2002	This Study	Asia
ERR2668616	NT_4457	NA	O139	India	2002	This Study	Asia
ERR2668615	NT_4485	NA	O139	India	2002	This Study	Asia
ERR2668629	NT_4534	NA	O139	India	2002	This Study	Asia
ERR2668637	OS_408	NA	O139	India	2006	This Study	Asia
ERR2668633	OS_409	NA	O139	India	2006	This Study	Asia
ERR2668634	OS_411	NA	O139	India	2006	This Study	Asia
ERR2668636	OS_414	NA	O139	India	2006	This Study	Asia
ERR2668635	OS_416	NA	O139	India	2006	This Study	Asia
ERR2668606	PG_110	NA	O139	India	1998	This Study	Asia
ERR2748236	PG_138	NA	O139	India	1998	This Study	Asia
ERR2748239	PG_160	NA	O139	India	1998	This Study	Asia
ERR2748242	PG_175	NA	O139	India	1998	This Study	Asia
ERR2748240	PG_176	NA	O139	India	1998	This Study	Asia
ERR2748238	PG_177	NA	O139	India	1998	This Study	Asia
ERR2748237	PG_178	NA	O139	India	1998	This Study	Asia
ERR2668605	PG_178_2	NA	O139	India	1998	This Study	Asia
ERR2668604	PG_64	NA	O139	India	1998	This Study	Asia
ERR2748241	PG_66	NA	O139	India	1998	This Study	Asia
ERR2748192	S_28	NA	O139	India	1993	This Study	Asia
ERR2748193	S_29	NA	O139	India	1993	This Study	Asia
ERR2748191	S_30	NA	O139	India	1993	This Study	Asia
ERR2748195	S_32	NA	O139	India	1993	This Study	Asia
ERR2748196	S_33	NA	O139	India	1993	This Study	Asia
ERR2748213	S_34	NA	O139	India	1993	This Study	Asia
ERR2748190	S_36	NA	O139	India	1993	This Study	Asia
ERR2748189	S_38	NA	O139	India	1993	This Study	Asia
ERR2748194	S_39	NA	O139	India	1993	This Study	Asia
ERR2668699	SD_39	NA	O139	India	1992	This Study	Asia
ERR2668704	SD_40	NA	O139	India	1992	This Study	Asia
ERR2668703	SD_44	NA	O139	India	1992	This Study	Asia
ERR2668702	SD_54	NA	O139	India	1992	This Study	Asia
ERR2668701	SD_55	NA	O139	India	1992	This Study	Asia
ERR2668700	SD_60	NA	O139	India	1992	This Study	Asia
ERR2748209	SG_16	NA	O139	India	1992	This Study	Asia
ERR2748201	SG_17	NA	O139	India	1993	This Study	Asia
ERR2748198	SG_18	NA	O139	India	1992	This Study	Asia
ERR2748197	SG_19	NA	O139	India	1992	This Study	Asia
ERR2748206	SG_20	NA	O139	India	1992	This Study	Asia
ERR2748203	SG_21_1	NA	O139	India	1992	This Study	Asia
ERR2748204	SG_22	NA	O139	India	1992	This Study	Asia
ERR2748210	SG_24	NA	O139	India	1992	This Study	Asia
ERR2748205	SG_25	NA	O139	India	1992	This Study	Asia
ERR2748199	SG_26	NA	O139	India	1992	This Study	Asia
ERR2748200	SG_27	NA	O139	India	1992	This Study	Asia
ERR2748212	SG_30	NA	O139	India	1993	This Study	Asia
ERR2748207	SG_31	NA	O139	India	1993	This Study	Asia
ERR2748208	SG_41_2	NA	O139	India	1993	This Study	Asia
ERR2748211	SG_42	NA	O139	India	1993	This Study	Asia
ERR2748202	SG_45	NA	O139	India	1993	This Study	Asia
ERR568406	P_0684000	NA	O139	Bbangladesh	2014	Dorman et al., 2019	Asia
ERR568407	ICVB_2236_02	NA	O139	Bangladesh	2013	Dorman et al., 2019	Asia
ERR568408	SMIC_67_01	NA	O139	Bbangladesh	2014	Dorman et al., 2019	Asia
ERR018119	A330*NG	wave-2	O139	India	1993	Mutreja et al., 2011 Nature	Asia
ERR018121	A383*NG	wave-2	O139	Bangladesh	2002	Mutreja et al., 2011 Nature	Asia
ERR4325815	B017	NA	O139	Bangladesh	1997	This Study	Asia
ERR4325816	AI4260	NA	O139	Bangladesh	NA	This Study	Asia
ERR4325817	CHO333	NA	O139	Myanmer	NA	This Study	Asia
ERR4325818	CHO354	NA	O139	Myanmer	NA	This Study	Asia
ERR4325819	R2369	NA	O139	Malayasia	NA	This Study	Asia
ERR4325820	R2375	NA	O139	Malayasia	NA	This Study	Asia
ERR4325821	X4193	NA	O139	Chaina	NA	This Study	Asia
ERR4325824	B02	NA	O139	Bangladesh	1997	This Study	Asia
ERR4325825	X4193_2	NA	O139	China	NA	This Study	Asia
ERR4325826	MYA03	NA	O139	Myanmer	1994	This Study	Asia
ERR4325827	MYA01	NA	O139	Myanmer	1994	This Study	Asia
ERR4325828	CHO333_2	NA	O139	Myanmer	NA	This Study	Asia
ERR4325829	UDO2	NA	O139	Bangladesh	NA	This Study	Asia
ERS3214133	AI4369	NA	O139	Bangladesh	NA	This Study	Asia
NGQZ00000000	FC1105_CMC	NA	O139	India	2005	Anandan et al., 2017	Asia
NGQY00000000	FC1225_CMC	NA	O139	India	2001	Anandan et al., 2017	Asia
NGQX00000000	FC1341_CMC	NA	O139	India	2003	Anandan et al., 2017	Asia
NGQW00000000	FC1384_CMC	NA	O139	India	2000	Anandan et al., 2017	Asia
NGQV00000000	FC1817_CMC	NA	O139	India	1995	Anandan et al., 2017	Asia
NGQU00000000	FC1877_CMC	NA	O139	India	1995	Anandan et al., 2017	Asia
NGQT00000000	FC2271_CMC	NA	O139	India	1997	Anandan et al., 2017	Asia
NGQS00000000	FC2273_CMC	NA	O139	India	1998	Anandan et al., 2017	Asia
NGQR00000000	FC3611a_CMC	NA	O139	India	1999	Anandan et al., 2017	Asia
NGQQ00000000	FC3611b_CMC	NA	O139	India	1997	Anandan et al., 2017	Asia
ERR425066	I8H1D7	NA	O139	Bangladesh	2002	Domman et al., 2018	Asia
ERR425067	I9	NA	O139	Bangladesh	2002	Domman et al., 2018	Asia
ERR425069	I10	NA	O139	Bangladesh	2002	Domman et al., 2018	Asia
ERR425070	I10H2D3	NA	O139	Bangladesh	2002	Domman et al., 2018	Asia
ERR425054	I2	NA	O139	Bangladesh	2002	Domman et al., 2018	Asia
ERR425071	I11	NA	O139	Bangladesh	2002	Domman et al., 2018	Asia
ERR425072	I11H1D2	NA	O139	Bangladesh	2002	Domman et al., 2018	Asia
ERR425073	I11H2D3	NA	O139	Bangladesh	2002	Domman et al., 2018	Asia
ERR425074	I11H3D4	NA	O139	Bangladesh	2002	Domman et al., 2018	Asia
ERR425075	I11H4D3	NA	O139	Bangladesh	2002	Domman et al., 2018	Asia
ERR425078	I13	NA	O139	Bangladesh	2002	Domman et al., 2018	Asia
ERR425079	I13H2D20	NA	O139	Bangladesh	2002	Domman et al., 2018	Asia
ERR425055	I2H1D3	NA	O139	Bangladesh	2002	Domman et al., 2018	Asia
ERR425084	I18	NA	O139	Bangladesh	2002	Domman et al., 2018	Asia
ERR425085	I18H1D6	NA	O139	Bangladesh	2002	Domman et al., 2018	Asia
ERR425086	I19	NA	O139	Bangladesh	2002	Domman et al., 2018	Asia
ERR425089	I21	NA	O139	Bangladesh	2002	Domman et al., 2018	Asia
ERR425098	I25	NA	O139	Bangladesh	2002	Domman et al., 2018	Asia
ERR425099	I26	NA	O139	Bangladesh	2002	Domman et al., 2018	Asia
ERR425100	I26H1D2	NA	O139	Bangladesh	2002	Domman et al., 2018	Asia
ERR425101	I26H1D5	NA	O139	Bangladesh	2002	Domman et al., 2018	Asia
ERR425102	I27	NA	O139	Bangladesh	2002	Domman et al., 2018	Asia
ERR425103	I27H1D3	NA	O139	Bangladesh	2002	Domman et al., 2018	Asia
ERR425104	I27H2D2	NA	O139	Bangladesh	2002	Domman et al., 2018	Asia
ERR425105	I27H2D3	NA	O139	Bangladesh	2002	Domman et al., 2018	Asia
ERR425059	I4H2D14	NA	O139	Bangladesh	2002	Domman et al., 2018	Asia
ERR425121	I36H6D2	NA	O139	Bangladesh	2002	Domman et al., 2018	Asia
ERR425131	I39H6D3	NA	O139	Bangladesh	2002	Domman et al., 2018	Asia
ERR425132	I39H6D5	NA	O139	Bangladesh	2002	Domman et al., 2018	Asia
ERR425133	I39H8D5	NA	O139	Bangladesh	2002	Domman et al., 2018	Asia
ERR425136	I42	NA	O139	Bangladesh	2002	Domman et al., 2018	Asia
ERR425137	I42H4D2	NA	O139	Bangladesh	2002	Domman et al., 2018	Asia
ERR425140	I44	NA	O139	Bangladesh	2002	Domman et al., 2018	Asia
ERR425141	I44H1D5	NA	O139	Bangladesh	2002	Domman et al., 2018	Asia
ERR425142	I44H4D2	NA	O139	Bangladesh	2002	Domman et al., 2018	Asia
ERR425146	I46	NA	O139	Bangladesh	2002	Domman et al., 2018	Asia
ERR425147	I46H3D4	NA	O139	Bangladesh	2002	Domman et al., 2018	Asia
ERR425148	I46H4D3	NA	O139	Bangladesh	2002	Domman et al., 2018	Asia
ERR425149	I46H4D4	NA	O139	Bangladesh	2002	Domman et al., 2018	Asia
ERR425150	I46H5D4	NA	O139	Bangladesh	2002	Domman et al., 2018	Asia
ERR425151	I47	NA	O139	Bangladesh	2002	Domman et al., 2018	Asia
ERR425209	I66	NA	O139	Bangladesh	2003	Domman et al., 2018	Asia
ERR425211	I66H2D2	NA	O139	Bangladesh	2003	Domman et al., 2018	Asia
ERR425152	I47H1D2	NA	O139	Bangladesh	2003	Domman et al., 2018	Asia
ERR425212	I66H2D3	NA	O139	Bangladesh	2003	Domman et al., 2018	Asia
ERR425213	I66H2D4	NA	O139	Bangladesh	2003	Domman et al., 2018	Asia
ERR425214	I66H3D4	NA	O139	Bangladesh	2003	Domman et al., 2018	Asia
ERR425224	I68H4D14	NA	O139	Bangladesh	2003	Domman et al., 2018	Asia
ERR438777	I15	NA	O139	Bangladesh	2002	Domman et al., 2018	Asia
ERR438779	I47H3D2	NA	O139	Bangladesh	2002	Domman et al., 2018	Asia
ERR976398	CNRVC930037	wave_1	O1	Sierra Leone	1970	Weill et al., 2019, Nature	Africa
ERR976391	CNRVC900105	wave_1	O1	Angola	1990	Weill et al., 2019, Nature	Africa
ERR976411	CNRVC930171	wave_1	O1	Cote d'Ivoire	1984	Weill et al., 2019, Nature	Africa
ERR976488	CNRVC140117	wave_1	O1	Bolivia	1991	Domman et al., 2018	South America
ERR976489	CNRVC140118	wave_1	O1	Brazil	1991	Domman et al., 2018	South America
ERR976495	CNRVC140124	wave_1	O1	Bolivia	1992	Domman et al., 2018	South America
ERR976399	CNRVC930038	wave_1	O1	Ethiopia	1970	Weill et al., 2019, Nature	Africa
ERR976463	CNRVC960596	wave_1	O1	Ethiopia	1970	Weill et al., 2019, Nature	Africa
ERR976482	CNRVC980044	wave_1	O1	Djibouti	1985	Weill et al., 2019, Nature	Africa
ERR1879392	CNRVC150218	wave_1	O1	Ethiopia	1985	Weill et al., 2019, Nature	Africa
ERR1879536	CNRVC150234	wave_1	O1	Somalia	1985	Weill et al., 2019, Nature	Africa
ERR976410	CNRVC930170	wave_1	O1	Democratic Republic of the Congo	1984	Weill et al., 2019, Nature	Africa
ERR1880765	F5198	wave_1	O1	Zambia	1998	Weill et al., 2019, Nature	Africa
ERR998722	CNRVC960329	wave_1	O1	Rwanda	1996	Weill et al., 2019, Nature	Africa
ERR1880842	THSTI_V8	wave-2	O1	India	1989	Weill et al., 2019, Nature	Asia
ERR1880844	THSTI_VC63	wave-2	O1	India	1992	Weill et al., 2019, Nature	Asia
ERR1880837	THSTI_V108	wave-2	O1	India	1990	Weill et al., 2019, Nature	Asia
ERR1880838	THSTI_V12	wave-2	O1	India	1989	Weill et al., 2019, Nature	Asia
ERR1880839	THSTI_V149	wave-2	O1	India	1990	Weill et al., 2019, Nature	Asia
ERR1878615	CNRVC150133	wave-2	O1	Russian Federation	1990	Weill et al., 2019, Nature	Russia
ERR976565	CNRVC980158	wave-2	O1	Djibouti	1997	Weill et al., 2019, Nature	Africa
ERR976583	CNRVC990002	wave-2	O1	Somalia	1999	Weill et al., 2019, Nature	Africa
ERR976598	CNRVC010017	wave-2	O1	Djibouti	1994	Weill et al., 2019, Nature	Africa
ERR976599	CNRVC010018	wave-2	O1	Djibouti	1994	Weill et al., 2019, Nature	Africa
ERR1877938	CNRVC010048	wave-2	O1	Djibouti	2000	Weill et al., 2019, Nature	Africa
ERR1878095	CNRVC030392	wave-2	O1	Somalia	2003	Weill et al., 2019, Nature	Africa
ERR1879387	CNRVC150213	wave-2	O1	Ethiopia	1998	Weill et al., 2019, Nature	Africa
ERR1879431	CNRVC150222	wave-2	O1	Romania	1987	Weill et al., 2019, Nature	Europe
ERR1879545	CNRVC150254	wave-2	O1	Ethiopia	1998	Weill et al., 2019, Nature	Africa
ERR1879549	CNRVC910164	wave-2	O1	Turkey	1991	Weill et al., 2019, Nature	Africa
ERR1879575	CNRVC940066	wave-2	O1	Somalia	1994	Weill et al., 2019, Nature	Africa
ERR1879600	CNRVC960276	wave-2	O1	Sudan	1996	Weill et al., 2019, Nature	Africa
ERR976395	CNRVC920172	wave-2	O1	Algeria	1987	Weill et al., 2019, Nature	Africa
ERR976409	CNRVC930169	wave-2	O1	Algeria	1986	Weill et al., 2019, Nature	Africa
ERR976514	CNRVC910266	wave-2	O1	Benin	1991	Weill et al., 2019, Nature	Africa
ERR976515	CNRVC910267	wave-2	O1	Benin	1991	Weill et al., 2019, Nature	Africa
ERR976516	CNRVC910279	wave-2	O1	Niger	1991	Weill et al., 2019, Nature	Africa
ERR976534	CNRVC940030	wave-2	O1	Cote d'Ivoire	1993	Weill et al., 2019, Nature	Africa
ERR976536	CNRVC940035	wave-2	O1	Cote d'Ivoire	1993	Weill et al., 2019, Nature	Africa
ERR976545	CNRVC940147	wave-2	O1	Liberia	1994	Weill et al., 2019, Nature	Africa
ERR976547	CNRVC970170	wave-2	O1	Gabon	1997	Weill et al., 2019, Nature	Africa
ERR976562	CNRVC980061	wave-2	O1	Cameroon	1998	Weill et al., 2019, Nature	Africa
ERR976585	CNRVC990019	wave-2	O1	Mozambique	1999	Weill et al., 2019, Nature	Africa
ERR976586	CNRVC990038	wave-2	O1	Mozambique	1999	Weill et al., 2019, Nature	Africa
ERR976587	CNRVC990039	wave-2	O1	Mozambique	1999	Weill et al., 2019, Nature	Africa
ERR042738	Gaz21	wave-2	O1	Palestine	1994	Weill et al., 2019, Nature	Asia
ERR044797	B_64	wave-2	O1	Mozambique	2004	Weill et al., 2019, Nature	Africa
ERR044799	Zim_25	wave-2	O1	Zimbabwe	2009	Weill et al., 2019, Nature	Africa
ERR1878560	CNRVC070154	wave-2	O1	Algeria	1994	Weill et al., 2019, Nature	Africa
ERR1879393	CNRVC150219	wave-2	O1	Romania	1994	Weill et al., 2019, Nature	Europe
CP001485/CP001486	MJ1236	wave-2	O1	Bangladesh	1994	Chun et al. PNAS 2009	Asia
ERR1880774	NICD_1241	wave-2	O1	Republic of South Africa	2001	Weill et al., 2019, Nature	Africa
ERR976537	CNRVC940103	wave-3	O1	Guinea	1994	Weill et al., 2019, Nature	Africa
ERR1877643	CNRVC000323	wave-3	O1	Cameroon	2000	Weill et al., 2019, Nature	Africa
ERR1878604	CNRVC120194	wave-3	O1	Guinea Bissau	2012	Weill et al., 2019, Nature	Africa
ERR976573	CNRVC980360	wave-3	O1	Burkina Faso	1998	Weill et al., 2019, Nature	Africa
ERR1880762	F5144	wave-3	O1	Guinea Bissau	1997	Weill et al., 2019, Nature	Africa
ERR976584	CNRVC990015	wave-3	O1	Uganda	1999	Weill et al., 2019, Nature	Africa
ERR1878608	CNRVC140013	wave-3	O1	Democratic Republic of the Congo	2014	Weill et al., 2019, Nature	Africa
ERR1877642	CNRVC000212	wave-3	O1	Rwanda	2000	Weill et al., 2019, Nature	Africa
ERR1878553	CNRVC070066	wave-3	O1	South Sudan	2007	Weill et al., 2019, Nature	Africa
ERR117609	KNC207	wave-3	O1	Kenya	2009	Kiiru et al. Plos One 2013	Africa
ERR117593	KNC1888	wave-3	O1	Kenya	2007	Kiiru et al. Plos One 2013	Africa
ERR037741	VE3_1	wave-3	O1	Kenya	2010	Kiiru et al. Plos One 2013	Africa
SRR227311	CP1038	wave-3	O1	Zimbabwe	2009	Katz et al. Mbio 2013	Africa
SRR491153	EM1626	wave-3	O1	Bangladesh	2011	Unpublished EBI-ENA	Asia
ERR1880809	THSTI_CRC155	wave-3	O1	India	2000	Weill et al., 2019, Nature	Asia
ERR1880801	THSTI_AM305	wave-3	O1	India	1997	Weill et al., 2019, Nature	Asia
ERR1879597	CNRVC960215	wave-3	O1	India	1996	Weill et al., 2019, Nature	Asia
ERR1879649	CNRVC990299	wave-3	O1	Afghanistan	1999	Weill et al., 2019, Nature	Asia
ERR1880821	THSTI_IDH0002	wave-3	O1	India	2007	Weill et al., 2019, Nature	Asia
ERR2008759	433	wave_1	O1	Brazil	1991	Unknown	South America
ERR163248	2007	wave_1	O1	Mexico	2004	Domman et al., 2018	North America
ERR2008360	92/18257	wave_1	O1	Mexico	1992	Domman et al., 2018	North America
ERR163250	2533	wave_1	O1	Mexico	2007	Domman et al., 2018	North America
ERR163271	204	wave_1	O1	Mexico	2010	Domman et al., 2018	North America
ERR163247	2006/2004	wave_1	O1	Mexico	2004	Domman et al., 2018	North America
ERR579061	2848_CDC	wave-2	O1	China	1988	Didelot et al. PLoS Genet 2015	Asia
ERR1878616	CNRVC150134	wave-2	O1	Russian Federation	1990	Weill et al., 2019, Nature	Russia
ERR1877649	CNRVC010046	wave-2	O1	Djibouti	2000	Weill et al., 2019, Nature	Africa
ERR579082	1575_CDC	wave-2	O1	China	1990	Didelot et al. PLoS Genet 2015	Asia
ERR579081	1583_CDC	wave-2	O1	China	1991	Didelot et al. PLoS Genet 2015	Asia
ERR579080	1593_CDC	wave-2	O1	China	1992	Didelot et al. PLoS Genet 2015	Asia
ERR976477	CNRVC980038	wave-2	O1	Sierra Leone	1986	Weill et al., 2019, Nature	Africa
ERR1879553	CNRVC930003	wave-2	O1	India	1992	Weill et al., 2019, Nature	Asia
ERR1879432	CNRVC150223	wave-2	O1	Lebanon	1993	Weill et al., 2019, Nature	Africa
ERR042733	Gaz11	wave-2	O1	Gaza	1994	Weill et al., 2019, Nature	Africa
ACHZ00000000	B33	wave-2	O1	Mozambique	2004	Chun et al. PNAS 2009	Africa
ERR1879430	CNRVC150221	wave-2	O1	Romania	1991	Weill et al., 2019, Nature	Europe
ERR1879574	CNRVC940047	wave-2	O1	Romania	1991	Weill et al., 2019, Nature	Europe
ERR1879429	CNRVC150220	wave-2	O1	Pakistan	1992	Weill et al., 2019, Nature	Asia
ERR576985	4070_CDC	wave-2	O1	China	1994	Didelot et al. PLoS Genet 2015	Asia
ERR579068	2657_CDC	wave-2	O1	China	1995	Didelot et al. PLoS Genet 2015	Asia
ERR576975	956_CDC	wave-2	O1	China	2001	Didelot et al. PLoS Genet 2015	Asia
ERR579092	SC1998_242_1_CDC	wave-2	O1	China	1998	Didelot et al. PLoS Genet 2015	Asia
ERR579086	143_CDC	wave-2	O1	China	2001	Didelot et al. PLoS Genet 2015	Asia
ERR579078	1627_CDC	wave-2	O1	China	1997	Didelot et al. PLoS Genet 2015	Asia
ERR579076	1944_CDC	wave-2	O1	China	2000	Didelot et al. PLoS Genet 2015	Asia
ERR576984	4210_CDC	wave-2	O1	China	1999	Didelot et al. PLoS Genet 2015	Asia
ERR579093	JX1998_1306_1_CDC	wave-2	O1	China	1998	Didelot et al. PLoS Genet 2015	Asia
ERR576976	936_CDC	wave-2	O1	China	1998	Didelot et al. PLoS Genet 2015	Asia
ERR579077	1909_CDC	wave-2	O1	China	1998	Didelot et al. PLoS Genet 2015	Asia
ERR1879538	CNRVC150239	wave-2	O1	Cambodia	1993	Weill et al., 2019, Nature	South east Asia
ERR579986	1525_CDC	wave-2	O1	China	1994	Didelot et al. PLoS Genet 2015	Asia
ERR576977	93284_CDC	wave-2	O1	China	1993	Didelot et al. PLoS Genet 2015	Asia
ERR579311	129_CDC	wave-2	O1	China	1994	Didelot et al. PLoS Genet 2015	Asia
ERR576986	4039_CDC	wave-2	O1	China	1993	Didelot et al. PLoS Genet 2015	Asia
ERR579313	200106_CDC	wave-2	O1	China	2001	Didelot et al. PLoS Genet 2015	Asia
ERR579073	2530_CDC	wave-2	O1	China	1996	Didelot et al. PLoS Genet 2015	Asia
ERR1879570	CNRVC930155	wave-2	O1	Thailand	1993	Weill et al., 2019, Nature	South east Asia
ERR576951	V011506_CDC	wave-2	O1	China	2001	Didelot et al. PLoS Genet 2015	Asia
ERR579309	9_CDC	wave-2	O1	China	2001	Didelot et al. PLoS Genet 2015	Asia
ERR579085	147_CDC	wave-2	O1	China	2002	Didelot et al. PLoS Genet 2015	Asia
ERR044779	116072	wave-2	O1	Mexico	1991	Domman et al., 2018	North America
ERR2008341	91/285	wave-2	O1	Mexico	1991	Domman et al., 2018	North America
ERR2008342	91/570	wave-2	O1	Mexico	1991	Domman et al., 2018	North America
ERR163240	33297	wave-2	O1	Mexico	1993	Domman et al., 2018	North America
ERR2008392	94/56235	wave-2	O1	Mexico	1994	Domman et al., 2018	North America
ERR163242	54328	wave-2	O1	Mexico	1994	Domman et al., 2018	North America
SRR227312	CP1032	wave-2	O1	Mexico	1991	Choi et al. mBio 2016	North America
ERR2008752	98/1236	wave-2	O1	Mexico	1998	Domman et al., 2018	North America
ERR2008748	98/160	wave-2	O1	Mexico	1998	Domman et al., 2018	North America
ERR2008391	93/50810	wave-2	O1	Mexico	1993	Domman et al., 2018	North America
ERR2008411	96/2440	wave-2	O1	Mexico	1996	Domman et al., 2018	North America
ERR2008400	95/68626	wave-2	O1	Mexico	1995	Domman et al., 2018	North America
ERR2008395	94/57250	wave-2	O1	Mexico	1994	Domman et al., 2018	North America
ERR2008405	95/71490	wave-2	O1	Mexico	1995	Domman et al., 2018	North America
ERR2008352	99/52C	wave-2	O1	Mexico	1999	Domman et al., 2018	North America
ERR2008750	98/2754c	wave-2	O1	Mexico	1998	Domman et al., 2018	North America
SRR350623	CP1033	wave-2	O1	Mexico	2000	Choi et al. mBio 2016	North America
ERR163244	60483	wave-2	O1	Mexico	1995	Domman et al., 2018	North America
ERR163243	60452	wave-2	O1	Mexico	1995	Domman et al., 2018	North America
ERR2008421	96/2218	wave-2	O1	Mexico	1996	Domman et al., 2018	North America
ERR2008751	97/7432	wave-2	O1	Mexico	1997	Domman et al., 2018	North America
ERR2008425	97/3144	wave-2	O1	Mexico	1997	Domman et al., 2018	North America
ERR466840	H_4214	wave-3	O1	Mexico	2013	Domman et al., 2018	North America
ERR466844	H_4270	wave-3	O1	Mexico	2013	Domman et al., 2018	North America
ERR466833	H_4080	wave-3	O1	Mexico	2013	Domman et al., 2018	North America
ACHX00000000	RC9	wave_1	O1	Kenya	1985	Chun et al. PNAS 2009	Africa
ACVW00000000	CIRS101	wave-3	O1	Bangladesh	2002	Chun et al. PNAS 2009	Asia
CP001233/CP001234	M66	OUTGROUP	O1	Indonesia	1937	Unknown	South east Asia
CP003069.1/CP003070.1	2010EL_1786	wave-3	O1	Haiti	2010	Reimer et al. Emerg Infect Dis 2011	Africa
AELJ00000000.1	2010EL_1792	wave-3	O1	Haiti	2010	Unknown	Africa
ERR2144735	ERR2144735	wave-3	O1	Kenya	2010	Unknown	Africa
ERR2144781	ERR2144781	wave-3	O1	Mozambique	2002	Unknown	Africa
AELI00000000.1	2010EL_1798	wave-3	O1	Haiti	2010	Reimer et al. Emerg Infect Dis 2011	Africa
ERR018111	4605	wave-3	O1	India	2007	Mutreja et al. Nature 2011	Asia
ERR018112	4656	wave-3	O1	India	2006	Mutreja et al. Nature 2011	Asia
ERS013259	4675	wave-3	O1	Bangladesh	2001	Mutreja et al. Nature 2011	Asia
ERS013260	4679	wave-3	O1	Bangladesh	1999	Mutreja et al. Nature 2011	Asia
ERS013261	4663	wave-3	O1	Bangladesh	2001	Mutreja et al. Nature 2011	Asia
ERS013263	4661	wave-3	O1	Bangladesh	2001	Mutreja et al. Nature 2011	Asia
ERS013252	4110	wave-2	O1	Vietnam	1995	Mutreja et al. Nature 2011	South east Asia
ERS013253	4111	wave-2	O1	Vietnam	2002	Mutreja et al. Nature 2011	South east Asia
ERS013254	4322	wave-3	O1	India	2004	Mutreja et al. Nature 2011	Asia
ERS013255	4642	wave-3	O1	India	2006	Mutreja et al. Nature 2011	Asia
ERS013256	4670	wave-2	O1	Bangladesh	1991	Mutreja et al. Nature 2011	Asia
ERR019884	4672	wave-2	O1	Bangladesh	2000	Mutreja et al. Nature 2011	Asia
ERS016137	4122	wave-3	O1	Vietnam	2007	Mutreja et al. Nature 2011	South east Asia
ERS013129	A488(2)	wave-3	O1	Bangladesh	2006	Mutreja et al. Nature 2011	Asia
ERS013130	V5	wave-2	O1	India	1989	Mutreja et al. Nature 2011	Asia
ERS013131	V109	wave-2	O1	India	1990	Mutreja et al. Nature 2011	Asia
ERS013132	V212-1	wave-2	O1	India	1991	Mutreja et al. Nature 2011	Asia
ERS013133	VC51	wave-2	O1	India	1992	Mutreja et al. Nature 2011	Asia
ERS013134	MBN17	wave-3	O1	India	2004	Mutreja et al. Nature 2011	Asia
ERS013135	MG116025	wave-2	O1	Bangladesh(M)	1991	Mutreja et al. Nature 2011	Asia
ERS013126	MJ1485	wave-2	O1	Bangladesh(M)	1994	Mutreja et al. Nature 2011	Asia
ERS013127	MBRN14	wave-3	O1	India	2004	Mutreja et al. Nature 2011	Asia
ERS013173	A109	wave-2	O1	Unknown	1990	Mutreja et al., 2011 Nature	Unknown
ERS013177	A130	wave-2	O1	India	1989	Mutreja et al. Nature 2011	Asia
ERR018153	A131	wave-2	O1	India	1989	Mutreja et al. Nature 2011	Asia
ERS013179	A152	wave_1	O1	Mozambique	1991	Mutreja et al. Nature 2011	Africa
ERS013180	A154	wave_1	O1	Mozambique	1991	Mutreja et al. Nature 2011	Africa
ERR018150	A155	wave_1	O1	Mozambique	1991	Mutreja et al. Nature 2011	Africa
ERR018149	A177	wave_1	O1	Colombia	1992	Mutreja et al. Nature 2011	South America
ERR018148	A180	wave_1	O1	Colombia	1992	Mutreja et al. Nature 2011	South America
ERR018146	A184	wave_1	O1	Colombia	1992	Mutreja et al. Nature 2011	South America
ERR018156	A185	wave_1	O1	Colombia	1992	Mutreja et al. Nature 2011	South America
ERR018158	A186	wave_1	O1	Argentina	1992	Mutreja et al. Nature 2011	South America
ERR018160	A193	wave_1	O1	Bolivia	1992	Mutreja et al. Nature 2011	South America
ERS013188	A200	wave_1	O1	Argentina	1992	Mutreja et al. Nature 2011	South America
ERR018167	A201	wave_1	O1	Argentina	1992	Mutreja et al. Nature 2011	South America
ERS013195	A231	wave_1	O1	Mexico	1991	Mutreja et al. Nature 2011	North America
ERR018159	A232	wave_1	O1	Mexico	1991	Mutreja et al. Nature 2011	North America
ERR018169	A241	wave_1	O1	Vietnam	1989	Mutreja et al. Nature 2011	South east Asia
ERR018171	A245	wave_1	O1	Vietnam	1989	Mutreja et al. Nature 2011	South east Asia
ERR018177	A316	wave_1	O1	Argentina	1993	Mutreja et al. Nature 2011	South America
ERR018179	A346(2)	wave-2	O1	Bangladesh	1994	Mutreja et al. Nature 2011	Asia
ERR018181	A390	wave_1	O1	Bangladesh(M)	1987	Mutreja et al. Nature 2011	Asia
ERR018176	A397	wave_1	O1	Bangladesh(M)	1987	Mutreja et al. Nature 2011	Asia
ERR018175	A481	wave-3	O1	Djibouti	2007	Mutreja et al. Nature 2011	Africa
ERS013207	A482	wave-3	O1	Djibouti	2007	Mutreja et al. Nature 2011	Africa
ERS013198	A483	wave-3	O1	Djibouti	2007	Mutreja et al. Nature 2011	Africa
ERS013199	A487(2)	wave-3	O1	Bangladesh	2007	Mutreja et al. Nature 2011	Asia
ERR018186	GP60	wave_1	O1	India	1973	Mutreja et al. Nature 2011	Asia
ERR018194	GP106	wave_1	O1	W.Germany	1975	Mutreja et al., 2011 Nature	Europe
ERR018193	GP140	wave_1	O1	Malaysia	1978	Mutreja et al. Nature 2011	South east Asia
ERR018192	GP143	wave_1	O1	Bahrain	1978	Mutreja et al. Nature 2011	Middle east
ERS013143	GP145	wave_1	O1	India	1979	Mutreja et al. Nature 2011	Asia
ERS013145	PRL5	wave_1	O1	India	1980	Mutreja et al. Nature 2011	Asia
ERR018188	GP152	wave_1	O1	India	1979	Mutreja et al. Nature 2011	Asia
ERR018187	IDHO1'726	wave-3	O1	India	2009	Mutreja et al. Nature 2011	Asia
ERR018185	PRL18	wave_1	O1	India	1984	Mutreja et al. Nature 2011	Asia
ERS013139	PRL64	wave-3	O1	India	1992	Mutreja et al. Nature 2011	Asia
ERR019290	6210	wave-3	O1	Nairobi	2007	Mutreja et al. Nature 2011	Africa
ERS013217	6201	wave-3	O1	Nairobi	2007	Mutreja et al. Nature 2011	Africa
ERS013216	6197	wave-3	O1	Nairobi	2007	Mutreja et al. Nature 2011	Africa
ERS013213	6194	wave-3	O1	Nairobi	2007	Mutreja et al. Nature 2011	Africa
ERS013212	6193	wave-3	O1	Nairobi	2005	Mutreja et al. Nature 2011	Africa
ERS013211	6215	wave-3	O1	Kakuma	2005	Mutreja et al. Nature 2011	Africa
ERS013210	6214	wave-3	O1	Kakuma	2007	Mutreja et al. Nature 2011	Africa
ERS013209	6191	wave-3	O1	Nairobi	2005	Mutreja et al. Nature 2011	Africa
ERS013219	6212	wave-3	O1	Kakuma	2007	Mutreja et al. Nature 2011	Africa
ERS013220	7682	wave-3	O1	Machakos	2009	Mutreja et al. Nature 2011	Africa
ERS013226	7687	wave-3	O1	Machakos	2009	Mutreja et al. Nature 2011	Africa
ERS013225	7686	wave-3	O1	Machakos	2009	Mutreja et al. Nature 2011	Africa
ERS013224	7685	wave-3	O1	Machakos	2009	Mutreja et al. Nature 2011	Africa
ERS013221	7684	wave-3	O1	Machakos	2009	Mutreja et al. Nature 2011	Africa
ERS013265	1346	wave-2	O1	Mozambique	2005	Mutreja et al. Nature 2011	Africa
ERS013266	4551	wave-3	O1	India	2007	Mutreja et al. Nature 2011	Asia
ERS013267	4623	wave-3	O1	India	2007	Mutreja et al. Nature 2011	Asia
ERR025359	4593	wave-3	O1	India	2007	Mutreja et al. Nature 2011	Asia
ERR025360	4538	wave-3	O1	India	2007	Mutreja et al. Nature 2011	Asia
ERR025361	4339	wave-3	O1	India	2004	Mutreja et al. Nature 2011	Asia
ERS013271	4121	wave-2	O1	Vietnam	2004	Mutreja et al. Nature 2011	South east Asia
ERR025364	4113	wave-2	O1	Vietnam	2003	Mutreja et al. Nature 2011	South east Asia
ERR025366	4585	wave-3	O1	India	2007	Mutreja et al. Nature 2011	Asia
ERS013233	4552	wave-3	O1	India	2007	Mutreja et al. Nature 2011	Asia
ERR025369	4488	wave-3	O1	India	2006	Mutreja et al. Nature 2011	Asia
ERS013235	4784	wave-3	O1	Tanzania	2009	Mutreja et al. Nature 2011	Africa
ERS013236	4600	wave-3	O1	India	2007	Mutreja et al. Nature 2011	Asia
ERR025372	4646	wave-3	O1	India	2007	Mutreja et al. Nature 2011	Asia
ERR025373	4662	wave-3	O1	Bangladesh	2001	Mutreja et al. Nature 2011	Asia
ERS013239	4519	wave-3	O1	India	2005	Mutreja et al. Nature 2011	Asia
ERR025375	4536	wave-3	O1	India	2007	Mutreja et al. Nature 2011	Asia
ERR025367	1362	wave-2	O1	Mozambique	2005	Mutreja et al. Nature 2011	Africa
ERR025377	1627	wave-2	O1	Mozambique	2005	Mutreja et al. Nature 2011	Africa
ERS013243	GP160	wave_1	O1	India	1980	Mutreja et al. Nature 2011	Asia
ERR025380	A4	wave_1	O1	Unknown	1973	Mutreja et al., 2011 Nature	Unknown
ERS013245	A5	wave_1	O1	Angola	1989	Mutreja et al. Nature 2011	Africa
ERS013246	A6	OUTLIER	O1	Indonesia	1957	Mutreja et al. Nature 2011	South east Asia
ERS013247	A10	wave_1	O1	Bangladesh	1979	Mutreja et al. Nature 2011	Asia
ERS013248	A18	wave_1	O1	India	1977	Mutreja et al. Nature 2011	Asia
ERS013249	A19	wave_1	O1	Bangladesh	1975	Mutreja et al. Nature 2011	Asia
ERS013250	A22	wave_1	O1	Bangladesh	1979	Mutreja et al. Nature 2011	Asia
ERS013251	A27	wave_1	O1	Peru	1991	Mutreja et al. Nature 2011	South America
ERS013274	A29	wave_1	O1	Peru	1991	Mutreja et al. Nature 2011	South America
ERS013275	A31	wave_1	O1	Peru	1991	Mutreja et al. Nature 2011	South America
ERS013276	A32	wave_1	O1	Peru	1991	Mutreja et al. Nature 2011	South America
ERS013278	A346(1)	wave-2	O1	Bangladesh	1994	Mutreja et al. Nature 2011	Asia
ERS013279	A488(1)	wave-3	O1	Bangladesh	2006	Mutreja et al. Nature 2011	Asia
ERS013281	A487(1)	wave-3	O1	Bangladesh	2007	Mutreja et al. Nature 2011	Asia
ERS013282	MG116226	wave-2	O1	Bangladesh(M)	1991	Mutreja et al. Nature 2011	Asia
List of O139 genomes
ACCESSION ID	Location
M010	India
ERR568415	Bangladesh
ERR568416	Bangladesh
ERR568413	Bangladesh
ERR568414	Bangladesh
ERR568409	Bangladesh
ERR568411	Bangladesh
ERR568412	Bangladesh
ERR568410	Bangladesh
ERR1485273	Thailand
ERR1485277	Thailand
ERR1485297	Thailand
ERR1485285	Thailand
ERR1485281	Thailand
ERR1485279	Thailand
ERR1485275	Thailand
ERR1485283	Thailand
ERR1485287	Thailand
ERR1485293	Thailand
ERR1485295	Thailand
ERR1485291	Thailand
SRR7062531	No data
ERR2668651	Delhi
ERR2668650	Delhi
ERR2668641	Delhi
ERR2668642	Delhi
ERR2668706	Udaipur
ERR2668705	Udaipur
ERR2668649	Delhi
ERR2668638	Delhi
ERR2668640	Delhi
ERR2668645	Delhi
ERR2668639	Delhi
ERR2668648	Delhi
ERR2668647	Delhi
ERR2668644	Delhi
ERR2668646	Delhi
ERR2668643	Delhi
ERR2748184	Kolkata
ERR2748088	Kolkata
ERR2748081	Kolkata
ERR2748179	Kolkata
ERR2748082	Kolkata
ERR2748185	Kolkata
ERR2748075	Kolkata
ERR2748084	Kolkata
ERR2748235	Kolkata
ERR2748073	Kolkata
ERR2748087	Kolkata
ERR2748076	Kolkata
ERR2748079	Kolkata
ERR2748078	Kolkata
ERR2748086	Kolkata
ERR2748089	Kolkata
ERR2748080	Kolkata
ERR2748077	Kolkata
ERR2748083	Kolkata
ERR2748111	Kolkata
ERR2748085	Kolkata
ERR2748074	Kolkata
ERR2748107	Kolkata
ERR2748164	Kolkata
ERR2748162	Kolkata
ERR2748169	Kolkata
ERR2748151	Kolkata
ERR2748163	Kolkata
ERR2748166	Kolkata
ERR2748168	Kolkata
ERR2748152	Kolkata
ERR2748156	Kolkata
ERR2748101	Kolkata
ERR2748104	Kolkata
ERR2748180	Kolkata
ERR2748170	Kolkata
ERR2748161	Kolkata
ERR2748092	Kolkata
ERR2748160	Kolkata
ERR2748095	Kolkata
ERR2748109	Kolkata
ERR2748094	Kolkata
ERR2748154	Kolkata
ERR2748096	Kolkata
ERR2748167	Kolkata
ERR2748091	Kolkata
ERR2748103	Kolkata
ERR2748105	Kolkata
ERR2748159	Kolkata
ERR2748171	Kolkata
ERR2748102	Kolkata
ERR2748153	Kolkata
ERR2748093	Kolkata
ERR2748155	Kolkata
ERR2748098	Kolkata
ERR2748099	Kolkata
ERR2748108	Kolkata
ERR2748097	Kolkata
ERR2748090	Kolkata
ERR2748100	Kolkata
ERR2748110	Kolkata
ERR2748106	Kolkata
ERR2748150	Kolkata
ERR2748165	Kolkata
ERR2748158	Kolkata
ERR2748157	Kolkata
ERR2748174	Kolkata
ERR2748182	Kolkata
ERR2748175	Kolkata
ERR2748186	Kolkata
ERR2748173	Kolkata
ERR2748178	Kolkata
ERR2748172	Kolkata
ERR2748177	Kolkata
ERR2748176	Kolkata
ERR2748183	Kolkata
ERR2748181	Kolkata
ERR2748188	Kolkata
ERR2748142	Kolkata
ERR2748144	Kolkata
ERR2748143	Kolkata
ERR2668655	Aurangabad
ERR2668653	Aurangabad
ERR2668658	Aurangabad
ERR2668656	Aurangabad
ERR2668661	Aurangabad
ERR2668659	Aurangabad
ERR2668654	Aurangabad
ERR2668660	Aurangabad
ERR2668652	Aurangabad
ERR2668662	Aurangabad
ERR2668657	Aurangabad
ERR2748140	Kolkata
ERR2748141	Kolkata
ERR2748137	Kolkata
ERR2748145	Kolkata
ERR2748146	Kolkata
ERR2748134	Kolkata
ERR2748147	Kolkata
ERR2748138	Kolkata
ERR2748148	Kolkata
ERR2748135	Kolkata
ERR2748117	Kolkata
ERR2748120	Kolkata
ERR2748121	Kolkata
ERR2748113	Kolkata
ERR2748112	Kolkata
ERR2748122	Kolkata
ERR2748127	Kolkata
ERR2748115	Kolkata
ERR2748114	Kolkata
ERR2748123	Kolkata
ERR2748116	Kolkata
ERR2748118	Kolkata
ERR2748128	Kolkata
ERR2748125	Kolkata
ERR2748126	Kolkata
ERR2748149	Kolkata
ERR2748139	Kolkata
ERR2748136	Kolkata
ERR2668607	Kolkata
ERR2668610	Kolkata
ERR2668611	Kolkata
ERR2668608	Kolkata
ERR2668612	Kolkata
ERR2668613	Kolkata
ERR2668609	Kolkata
ERS1983670	Vellore
ERS1983666	Vellore
ERS1983665	Vellore
ERS1983669	Vellore
ERS1983659	Vellore
ERS1983661	Vellore
ERS1983656	Vellore
ERS1983667	Vellore
ERS1983651	Vellore
ERS1983652	Vellore
ERS1983630	Vellore
ERS1983662	Vellore
ERS1983655	Vellore
ERS1983657	Vellore
ERS1983653	Vellore
ERS1983658	Vellore
ERS1983654	Vellore
ERS1983660	Vellore
ERR2668619	Kolkata
ERR2668622	Kolkata
ERR2748216	Kolkata
ERR2668627	Kolkata
ERR2668624	Kolkata
ERR2748215	Kolkata
ERR2668620	Kolkata
ERR2748221	Kolkata
ERR2748234	Kolkata
ERR2748222	Kolkata
ERR2748218	Kolkata
ERR2748233	Kolkata
ERR2748220	Kolkata
ERR2748217	Kolkata
ERR2748214	Kolkata
ERR2668618	Kolkata
ERR2668628	Kolkata
ERR2748219	Kolkata
ERR2748132	Kolkata
ERR2748131	Kolkata
ERR2748130	Kolkata
ERR2748133	Kolkata
ERR2668690	Madurai
ERR2668689	Madurai
ERR2668679	Madurai
ERR2668680	Madurai
ERR2668687	Madurai
ERR2668694	Madurai
ERR2668677	Madurai
ERR2668674	Madurai
ERR2668683	Madurai
ERR2668691	Madurai
ERR2668682	Madurai
ERR2668686	Madurai
ERR2668685	Madurai
ERR2668681	Madurai
ERR2668675	Madurai
ERR2668678	Madurai
ERR2668676	Madurai
ERR2668695	Madurai
ERR2668688	Madurai
ERR2668697	Madurai
ERR2668696	Madurai
ERR2668698	Madurai
ERR2668684	Madurai
ERR2668693	Madurai
ERR2668692	Madurai
ERR2668668	Madras
ERR2668673	Madras
ERR2668672	Madras
ERR2668671	Madras
ERR2668667	Madras
ERR2668664	Madras
ERR2668665	Madras
ERR2668666	Madras
ERR2668670	Madras
ERR2668663	Madras
ERR2668669	Madras
ERR2668735	Nagpur
ERR2668733	Nagpur
ERR2668736	Nagpur
ERR2668738	Nagpur
ERR2668734	Nagpur
ERR2668737	Nagpur
ERR2668732	Nagpur
ERR2668731	Nagpur
ERR2668730	Nagpur
ERR2668729	Nagpur
ERR2668728	Nagpur
ERR2668719	Nagpur
ERR2668724	Nagpur
ERR2668714	Nagpur
ERR2668725	Nagpur
ERR2668713	Nagpur
ERR2668712	Nagpur
ERR2668717	Nagpur
ERR2668715	Nagpur
ERR2668723	Nagpur
ERR2668708	Nagpur
ERR2668716	Nagpur
ERR2668718	Nagpur
ERR2668726	Nagpur
ERR2668709	Nagpur
ERR2668711	Nagpur
ERR2668722	Nagpur
ERR2668710	Nagpur
ERR2668721	Nagpur
ERR2668720	Nagpur
ERR2748230	Kolkata
ERR2748228	Kolkata
ERR2748231	Kolkata
ERR2668621	Kolkata
ERR2668617	Kolkata
ERR2668630	Kolkata
ERR2668632	Kolkata
ERR2668626	Kolkata
ERR2668614	Kolkata
ERR2748224	Kolkata
ERR2668631	Kolkata
ERR2748229	Kolkata
ERR2668623	Kolkata
ERR2668625	Kolkata
ERR2748226	Kolkata
ERR2748227	Kolkata
ERR2748223	Kolkata
ERR2748225	Kolkata
ERR2668616	Kolkata
ERR2668615	Kolkata
ERR2668629	Kolkata
ERR2668637	Delhi
ERR2668633	Delhi
ERR2668634	Delhi
ERR2668636	Delhi
ERR2668635	Delhi
ERR2668606	Kolkata
ERR2748236	Kolkata
ERR2748239	Kolkata
ERR2748242	Kolkata
ERR2748240	Kolkata
ERR2748238	Kolkata
ERR2748237	Kolkata
ERR2668605	Kolkata
ERR2668604	Kolkata
ERR2748241	Kolkata
ERR2748192	Kolkata
ERR2748193	Kolkata
ERR2748191	Kolkata
ERR2748195	Kolkata
ERR2748196	Kolkata
ERR2748213	Kolkata
ERR2748190	Kolkata
ERR2748189	Kolkata
ERR2748194	Kolkata
ERR2668699	Madras
ERR2668704	Madras
ERR2668703	Madras
ERR2668702	Madras
ERR2668701	Madras
ERR2668700	Madras
ERR2748209	Kolkata
ERR2748201	Kolkata
ERR2748198	Kolkata
ERR2748197	Kolkata
ERR2748206	Kolkata
ERR2748203	Kolkata
ERR2748204	Kolkata
ERR2748210	Kolkata
ERR2748205	Kolkata
ERR2748199	Kolkata
ERR2748200	Kolkata
ERR2748212	Kolkata
ERR2748207	Kolkata
ERR2748208	Kolkata
ERR2748211	Kolkata
ERR2748202	Kolkata
ERR568406	Bangladesh
ERR568407	Bangladesh
ERR568408	Bangladesh
ERR018119	India
ERR018121	Bangladesh
ERR4325815	Bangladesh
ERR4325816	Bangladesh
ERR4325817	Myanmer
ERR4325818	Myanmer
ERR4325819	Malayasia
ERR4325820	Malayasia
ERR4325821	China
ERR4325824	Bangladesh
ERR4325825	China
ERR4325826	Myanmer
ERR4325827	Myanmer
ERR4325828	Myanmer
ERR4325829	Bangladesh
ERS3214133	Bangladesh
NGQZ00000000	Vellore
NGQY00000000	Vellore
NGQX00000000	Vellore
NGQW00000000	Vellore
NGQV00000000	Vellore
NGQU00000000	Vellore
NGQT00000000	Vellore
NGQS00000000	Vellore
NGQR00000000	Vellore
NGQQ00000000	Vellore
ERR425066	Bangladesh
ERR425067	Bangladesh
ERR425069	Bangladesh
ERR425070	Bangladesh
ERR425054	Bangladesh
ERR425071	Bangladesh
ERR425072	Bangladesh
ERR425073	Bangladesh
ERR425074	Bangladesh
ERR425075	Bangladesh
ERR425078	Bangladesh
ERR425079	Bangladesh
ERR425055	Bangladesh
ERR425084	Bangladesh
ERR425085	Bangladesh
ERR425086	Bangladesh
ERR425089	Bangladesh
ERR425098	Bangladesh
ERR425099	Bangladesh
ERR425100	Bangladesh
ERR425101	Bangladesh
ERR425102	Bangladesh
ERR425103	Bangladesh
ERR425104	Bangladesh
ERR425105	Bangladesh
ERR425059	Bangladesh
ERR425121	Bangladesh
ERR425131	Bangladesh
ERR425132	Bangladesh
ERR425133	Bangladesh
ERR425136	Bangladesh
ERR425137	Bangladesh
ERR425140	Bangladesh
ERR425141	Bangladesh
ERR425142	Bangladesh
ERR425146	Bangladesh
ERR425147	Bangladesh
ERR425148	Bangladesh
ERR425149	Bangladesh
ERR425150	Bangladesh
ERR425151	Bangladesh
ERR425209	Bangladesh
ERR425211	Bangladesh
ERR425152	Bangladesh
ERR425212	Bangladesh
ERR425213	Bangladesh
ERR425214	Bangladesh
ERR425224	Bangladesh
ERR438777	Bangladesh
ERR438779	Bangladesh
